# Supplementary material for: Symptoms of Infarction in Women: Is There a Real Difference Compared to Men? A Systematic Review of the Literature with Meta-Analysis
Source: J Clin Med. 2022 Feb 27;11(5):1319. doi: 10.3390/jcm11051319 (PMC8910933; doi:10.3390/jcm11051319)
Supplement: Supplementary file 1 [file jcm-11-01319-s001.zip]

Archive with 1 entries (1 files):
- jcm-1605693-supplementary.pdf
